# Supplementary material for: A Comprehensive Analysis of the Agreement and Performance of Variant Annotation Programs in Equine Genomes
Source: Genes (Basel). 2026 Jun 18;17(6):704. doi: 10.3390/genes17060704 (PMC13299172; doi:10.3390/genes17060704)
Supplement: Supplementary file 1 [file genes-17-00704-s001.zip]

Archive with 1 entries (1 files):
- genes-4310280-supplementary.pdf
